# Supplementary material for: The Effects of the Steroids 5-Androstenediol and Dehydroepiandrosterone and Their Synthetic Derivatives on the Viability of K562, HeLa, and Wi-38 Cells and the Luminol-Stimulated Chemiluminescence of Peripheral Blood Mononuclear Cells from Healthy Volunteers
Source: Biomolecules. 2024 Mar 19;14(3):373. doi: 10.3390/biom14030373 (PMC10967766; doi:10.3390/biom14030373)
Supplement: Supplementary file 1 [file biomolecules-14-00373-s001.zip]

Archive with 1 entries (1 files):
- biomolecules-2922073-supplementary.pdf
